# Supplementary material for: Caveolin-Mediated Internalization of Fmoc-FF Nanogels in Breast Cancer Cell Lines
Source: Pharmaceutics. 2023 Mar 22;15(3):1026. doi: 10.3390/pharmaceutics15031026 (PMC10051563; doi:10.3390/pharmaceutics15031026)
Supplement: Supplementary file 1 [file pharmaceutics-15-01026-s001.zip]

Archive with 1 entries (1 files):
- pharmaceutics-2274348-supplementary.pdf
